# Supplementary material for: Target enrichment from a DNA mixture by oligoribonucleotide interference-PCR (ORNi-PCR)
Source: Biol Methods Protoc. 2019 Aug 1;4(1):bpz009. doi: 10.1093/biomethods/bpz009 (PMC7200947; doi:10.1093/biomethods/bpz009)
Supplement: bpz009_Supplementary_Data [file bpz009_supplementary_data.zip]

Archive with 5 entries (5 files):
- SupplFigure_20190711.pdf
- TableS1_20190602.xlsx
- TableS2_20190711.xlsx
- 190613 Supplementary_Text_rev.docx
- 190617 SupplementaryProtocol.docx
