# Supplementary material for: Target enrichment from a DNA mixture by oligoribonucleotide interference-PCR (ORNi-PCR)
Source: Biol Methods Protoc. 2019 Aug 1;4(1):bpz009. doi: 10.1093/biomethods/bpz009 (PMC7200947; doi:10.1093/biomethods/bpz009)
Supplement: bpz009_Supplementary_Data [file bpz009_supplementary_data.zip › TableS1_20190602.xlsx]

## Sheet: Sheet1
Categories	Name	Sequence (5' → 3')	Experiments	Number
ORN	ORN_24b	uccggggucucgacauggucacgc	Figure 2	-
ORN	ORN_Mega	ggaggccucugaaaaugcuu	Figure 3 and Supplementary Figures S5 - S7	-
crRNA	crRNA_lef5	uggggcggaccgcgugcgcuguuuuagagcuaugcuguuu	Supplementary Figure S2	-
Primer	hTHYN1-gRNA-target-15-F5	CCGCAGTCGAGTCTGCAGAGTGTTGG	Figure 2	28224
Primer	hTHYN1-gRNA-target-15-R5	CAAGGCTGGGCTCAAATTCCACATCC	Figure 2	28225
Primer	hCDKN2A-CpG-645-F	GGAGACCCAACCTGGGGCGACTTCA	Supplementary Figure S2	28320
Primer	hCDKN2A-CpG-645-R	CTGTACGCGCGTGGCTCCTCATTCC	Supplementary Figure S2	28321
Primer	27Fmod	AGRGTTTGATYMTGGCTCAG	Figure 3 and Supplementary Figures S4 - S7	28130
Primer	338R	TGCTGCCTCCCGTAGGAGT	Figure 3 and Supplementary Figures S4 - S7	28131
